# Supplementary material for: Study on Hypoglycemic Effect of the Drug Pair of Astragalus Radix and Dioscoreae Rhizoma in T2DM Rats by Network Pharmacology and Metabonomics
Source: Molecules. 2019 Nov 8;24(22):4050. doi: 10.3390/molecules24224050 (PMC6891682; doi:10.3390/molecules24224050)
Supplement: Supplementary file 1 [file molecules-24-04050-s001.zip]

Archive with 1 entries (1 files):
- molecules-611450-supplementary.xlsx
