# Supplementary material for: Study on Hypoglycemic Effect of the Drug Pair of Astragalus Radix and Dioscoreae Rhizoma in T2DM Rats by Network Pharmacology and Metabonomics
Source: Molecules. 2019 Nov 8;24(22):4050. doi: 10.3390/molecules24224050 (PMC6891682; doi:10.3390/molecules24224050)
Supplement: Supplementary file 1 [file molecules-24-04050-s001.zip › molecules-611450-supplementary.xlsx]

## Sheet: Table S1
Table S1 The active compounds screened from Astragalus Radix and Dioscoreae Rhizoma by TCMSP database
Herb	MOL ID	Molecule Name	OB(%)≧30	DL≧0.18
Astragalus Radix	MOL000239	Jaranol	50.83	0.29
	MOL000354	isorhamnetin	49.6	0.31
	MOL000371	3,9-di-O-methylnissolin	53.74	0.48
	MOL000378	7-O-methylisomucronulatol	74.69	0.3
	MOL000379	9,10-dimethoxypterocarpan-3-O-β-D-glucoside	36.74	0.92
	MOL000380	(6aR,11aR)-9,10-dimethoxy-6a,11a-dihydro-6H-benzofurano[3,2-c]chromen-3-ol	64.26	0.42
	MOL000387	Bifendate	31.1	0.67
	MOL000392	formononetin	69.67	0.21
	MOL000417	Calycosin	47.75	0.24
	MOL000422	kaempferol	41.88	0.24
	MOL000442	1,7-Dihydroxy-3,9-dimethoxy pterocarpene	39.05	0.48
	MOL000098	quercetin	46.43	0.28
Dioscoreae Rhizoma	MOL001559	piperlonguminine	30.71	0.18
	MOL001736	(-)-taxifolin	60.51	0.27
	MOL000322	Kadsurenone	54.72	0.38
	MOL005430	hancinone C	59.05	0.39
	MOL000546	diosgenin	80.88	0.81
	MOL005465	AIDS180907	45.33	0.77

## Sheet: Table S2
Table S2 Potential target proteins of active compounds in Astragalus Radix and Dioscoreae Rhizoma predicted by TCMSP					Delete duplicate targets
Herb	Active compound	Uniprot ID			Targets=135
Astragalus Radix	Jaranol	NOS2			NOS2
Astragalus Radix	Jaranol	PTGS1			PTGS1
Astragalus Radix	Jaranol	AR			AR
Astragalus Radix	Jaranol	SCN5A			SCN5A
Astragalus Radix	Jaranol	PTGS2			PTGS2
Astragalus Radix	Jaranol	ESR2			ESR2
Astragalus Radix	Jaranol	DPP4			DPP4
Astragalus Radix	Jaranol	HSP90AB1			HSP90AB1
Astragalus Radix	Jaranol	CDK2			CDK2
Astragalus Radix	Jaranol	CHEK1			CHEK1
Astragalus Radix	Jaranol	PRSS1			PRSS1
Astragalus Radix	Jaranol	NCOA2			NCOA2
Astragalus Radix	Jaranol	CALM1			CALM1
Astragalus Radix	isorhamnetin	NOS2			ESR1
Astragalus Radix	isorhamnetin	PTGS1			PPARG
Astragalus Radix	isorhamnetin	ESR1			PTPN22
Astragalus Radix	isorhamnetin	AR			MAPK14
Astragalus Radix	isorhamnetin	PPARG			GSK3B
Astragalus Radix	isorhamnetin	PTGS2			PIK3CA
Astragalus Radix	isorhamnetin	PTPN22			PRKACA
Astragalus Radix	isorhamnetin	ESR2			PIM1
Astragalus Radix	isorhamnetin	DPP4			CCNA2
Astragalus Radix	isorhamnetin	MAPK14			PYGM
Astragalus Radix	isorhamnetin	GSK3B			PPARD
Astragalus Radix	isorhamnetin	HSP90AB1			AKR1B1
Astragalus Radix	isorhamnetin	CDK2			NCOA1
Astragalus Radix	isorhamnetin	PIK3CA			F7
Astragalus Radix	isorhamnetin	PRKACA			F2
Astragalus Radix	isorhamnetin	PRSS1			NOS3
Astragalus Radix	isorhamnetin	PIM1			ACHE
Astragalus Radix	isorhamnetin	CCNA2			GABRA1
Astragalus Radix	isorhamnetin	NCOA2			MAOB
Astragalus Radix	isorhamnetin	CALM1			GRIA2
Astragalus Radix	isorhamnetin	PYGM			XDH
Astragalus Radix	isorhamnetin	PPARD			CHRM3
Astragalus Radix	isorhamnetin	CHEK1			CHRM1
Astragalus Radix	isorhamnetin	AKR1B1			ADRB1
Astragalus Radix	isorhamnetin	NCOA1			HTR3A
Astragalus Radix	isorhamnetin	F7			ADRA2C
Astragalus Radix	isorhamnetin	F2			RXRA
Astragalus Radix	isorhamnetin	NOS3			PDE3A
Astragalus Radix	isorhamnetin	ACHE			ADRA1B
Astragalus Radix	isorhamnetin	GABRA1			ADRB2
Astragalus Radix	isorhamnetin	MAOB			ADRA1D
Astragalus Radix	isorhamnetin	GRIA2			OPRM1
Astragalus Radix	isorhamnetin	XDH			DRD1
Astragalus Radix	3,9-di-O-methylnissolin	NOS2			KCNQ2
Astragalus Radix	3,9-di-O-methylnissolin	PTGS1			F8
Astragalus Radix	3,9-di-O-methylnissolin	CHRM3			CHRM5
Astragalus Radix	3,9-di-O-methylnissolin	F2			Chrm4
Astragalus Radix	3,9-di-O-methylnissolin	CHRM1			OPRD1
Astragalus Radix	3,9-di-O-methylnissolin	ESR1			HTR2A
Astragalus Radix	3,9-di-O-methylnissolin	ADRB1			ADRA1A
Astragalus Radix	3,9-di-O-methylnissolin	SCN5A			CHRM2
Astragalus Radix	3,9-di-O-methylnissolin	PTGS2			SLC22A5
Astragalus Radix	3,9-di-O-methylnissolin	NOS3			SLC6A4
Astragalus Radix	3,9-di-O-methylnissolin	HTR3A			RXRB
Astragalus Radix	3,9-di-O-methylnissolin	ADRA2C			KCNMA1
Astragalus Radix	3,9-di-O-methylnissolin	RXRA			CALM
Astragalus Radix	3,9-di-O-methylnissolin	ACHE			CHRNA7
Astragalus Radix	3,9-di-O-methylnissolin	PDE3A			CALM2
Astragalus Radix	3,9-di-O-methylnissolin	ADRA1B			KDR
Astragalus Radix	3,9-di-O-methylnissolin	ADRB2			MET
Astragalus Radix	3,9-di-O-methylnissolin	ADRA1D			SLC6A3
Astragalus Radix	3,9-di-O-methylnissolin	OPRM1			PRKAR2A
Astragalus Radix	3,9-di-O-methylnissolin	GABRA1			JUN
Astragalus Radix	7-O-methylisomucronulatol	NOS2			ATP5A1
Astragalus Radix	7-O-methylisomucronulatol	PTGS1			MT-ND6
Astragalus Radix	7-O-methylisomucronulatol	DRD1			MMP1
Astragalus Radix	7-O-methylisomucronulatol	CHRM3			SELE
Astragalus Radix	7-O-methylisomucronulatol	F2			CDC2
Astragalus Radix	7-O-methylisomucronulatol	KCNQ2			GSTM2
Astragalus Radix	7-O-methylisomucronulatol	CHRM1			ALOX5
Astragalus Radix	7-O-methylisomucronulatol	ESR1			HMOX1
Astragalus Radix	7-O-methylisomucronulatol	AR			INSR
Astragalus Radix	7-O-methylisomucronulatol	ADRB1			CYP1A2
Astragalus Radix	7-O-methylisomucronulatol	SCN5A			GABRA2
Astragalus Radix	7-O-methylisomucronulatol	PPARG			CYP3A4
Astragalus Radix	7-O-methylisomucronulatol	F8			SLC6A2
Astragalus Radix	7-O-methylisomucronulatol	CHRM5			PGR
Astragalus Radix	7-O-methylisomucronulatol	PTGS2			AHR
Astragalus Radix	7-O-methylisomucronulatol	NOS3			AKR1C3
Astragalus Radix	7-O-methylisomucronulatol	ADRA2C			PPP3CA
Astragalus Radix	7-O-methylisomucronulatol	Chrm4			TNF
Astragalus Radix	7-O-methylisomucronulatol	RXRA			GSTM1
Astragalus Radix	7-O-methylisomucronulatol	OPRD1			GSTP1
Astragalus Radix	7-O-methylisomucronulatol	PDE3A			PLAU
Astragalus Radix	7-O-methylisomucronulatol	HTR2A			IL6
Astragalus Radix	7-O-methylisomucronulatol	ADRA1A			MAPK1
Astragalus Radix	7-O-methylisomucronulatol	CHRM2			PON1
Astragalus Radix	7-O-methylisomucronulatol	ADRA1B			CTSD
Astragalus Radix	7-O-methylisomucronulatol	SLC22A5			IFNG
Astragalus Radix	7-O-methylisomucronulatol	ADRB2			SULT1E1
Astragalus Radix	7-O-methylisomucronulatol	ADRA1D			EGF
Astragalus Radix	7-O-methylisomucronulatol	SLC6A4			IL2
Astragalus Radix	7-O-methylisomucronulatol	ESR1			CCL2
Astragalus Radix	7-O-methylisomucronulatol	GABRA1			IL1B
Astragalus Radix	7-O-methylisomucronulatol	DPP4			MPO
Astragalus Radix	7-O-methylisomucronulatol	MAPK14			PLAT
Astragalus Radix	7-O-methylisomucronulatol	GSK3B			GJA1
Astragalus Radix	7-O-methylisomucronulatol	HSP90AB1			VEGFA
Astragalus Radix	7-O-methylisomucronulatol	CDK2			HSPA5
Astragalus Radix	7-O-methylisomucronulatol	CHEK1			ACPP
Astragalus Radix	7-O-methylisomucronulatol	PRKACA			MMP3
Astragalus Radix	7-O-methylisomucronulatol	RXRB			THBD
Astragalus Radix	7-O-methylisomucronulatol	PRSS1			NQO1
Astragalus Radix	7-O-methylisomucronulatol	PIM1			COL1A1
Astragalus Radix	7-O-methylisomucronulatol	CCNA2			TOP1
Astragalus Radix	7-O-methylisomucronulatol	NCOA2			RB1
Astragalus Radix	7-O-methylisomucronulatol	KCNMA1			COL3A1
Astragalus Radix	7-O-methylisomucronulatol	CALM			Por
Astragalus Radix	9,10-dimethoxypterocarpan-3-O-β-D-glucoside	PTGS2			Ptger3
Astragalus Radix	9,10-dimethoxypterocarpan-3-O-β-D-glucoside	NCOA2			gyrB
Astragalus Radix	(6aR,11aR)-9,10-dimethoxy-6a,11a-dihydro-6H-benzofurano[3,2-c]chromen-3-ol	NOS2			SOD1
Astragalus Radix	(6aR,11aR)-9,10-dimethoxy-6a,11a-dihydro-6H-benzofurano[3,2-c]chromen-3-ol	PTGS1			ODC1
Astragalus Radix	(6aR,11aR)-9,10-dimethoxy-6a,11a-dihydro-6H-benzofurano[3,2-c]chromen-3-ol	CHRM3			TP53
Astragalus Radix	(6aR,11aR)-9,10-dimethoxy-6a,11a-dihydro-6H-benzofurano[3,2-c]chromen-3-ol	F2			ACACA
Astragalus Radix	(6aR,11aR)-9,10-dimethoxy-6a,11a-dihydro-6H-benzofurano[3,2-c]chromen-3-ol	CHRM1			MMP2
Astragalus Radix	(6aR,11aR)-9,10-dimethoxy-6a,11a-dihydro-6H-benzofurano[3,2-c]chromen-3-ol	ESR1			EGFR
Astragalus Radix	(6aR,11aR)-9,10-dimethoxy-6a,11a-dihydro-6H-benzofurano[3,2-c]chromen-3-ol	SCN5A			MGAM
Astragalus Radix	(6aR,11aR)-9,10-dimethoxy-6a,11a-dihydro-6H-benzofurano[3,2-c]chromen-3-ol	PTGS2			LTA4H
Astragalus Radix	(6aR,11aR)-9,10-dimethoxy-6a,11a-dihydro-6H-benzofurano[3,2-c]chromen-3-ol	HTR3A			SAA1
Astragalus Radix	(6aR,11aR)-9,10-dimethoxy-6a,11a-dihydro-6H-benzofurano[3,2-c]chromen-3-ol	RXRA			CA2
Astragalus Radix	(6aR,11aR)-9,10-dimethoxy-6a,11a-dihydro-6H-benzofurano[3,2-c]chromen-3-ol	ACHE			BACE1
Astragalus Radix	(6aR,11aR)-9,10-dimethoxy-6a,11a-dihydro-6H-benzofurano[3,2-c]chromen-3-ol	ADRA1B			NR3C2
Astragalus Radix	(6aR,11aR)-9,10-dimethoxy-6a,11a-dihydro-6H-benzofurano[3,2-c]chromen-3-ol	ADRB2			RELA
Astragalus Radix	(6aR,11aR)-9,10-dimethoxy-6a,11a-dihydro-6H-benzofurano[3,2-c]chromen-3-ol	ADRA1D			AKT1
Astragalus Radix	(6aR,11aR)-9,10-dimethoxy-6a,11a-dihydro-6H-benzofurano[3,2-c]chromen-3-ol	GABRA1			CDKN1B
Astragalus Radix	(6aR,11aR)-9,10-dimethoxy-6a,11a-dihydro-6H-benzofurano[3,2-c]chromen-3-ol	HSP90AB1			FAS1
Astragalus Radix	(6aR,11aR)-9,10-dimethoxy-6a,11a-dihydro-6H-benzofurano[3,2-c]chromen-3-ol	CHRNA7			CAT
Astragalus Radix	(6aR,11aR)-9,10-dimethoxy-6a,11a-dihydro-6H-benzofurano[3,2-c]chromen-3-ol	PRSS1			HIF1A
Astragalus Radix	(6aR,11aR)-9,10-dimethoxy-6a,11a-dihydro-6H-benzofurano[3,2-c]chromen-3-ol	NCOA2			NR1I2
Astragalus Radix	(6aR,11aR)-9,10-dimethoxy-6a,11a-dihydro-6H-benzofurano[3,2-c]chromen-3-ol	NCOA1			PLA2G4A
Astragalus Radix	(6aR,11aR)-9,10-dimethoxy-6a,11a-dihydro-6H-benzofurano[3,2-c]chromen-3-ol	CALM2			ABCC2
Astragalus Radix	(6aR,11aR)-9,10-dimethoxy-6a,11a-dihydro-6H-benzofurano[3,2-c]chromen-3-ol	Chrm4			MTOR
Astragalus Radix	Bifendate	PTGS2
Astragalus Radix	Bifendate	KDR
Astragalus Radix	Bifendate	MET
Astragalus Radix	Bifendate	HSP90AB1
Astragalus Radix	Bifendate	KCNMA1
Astragalus Radix	Bifendate	PTGS1
Astragalus Radix	formononetin	NOS2
Astragalus Radix	formononetin	PTGS1
Astragalus Radix	formononetin	CHRM1
Astragalus Radix	formononetin	ESR1
Astragalus Radix	formononetin	AR
Astragalus Radix	formononetin	PPARG
Astragalus Radix	formononetin	PTGS2
Astragalus Radix	formononetin	RXRA
Astragalus Radix	formononetin	PDE3A
Astragalus Radix	formononetin	ADRA1A
Astragalus Radix	formononetin	SLC6A3
Astragalus Radix	formononetin	ADRB2
Astragalus Radix	formononetin	SLC6A4
Astragalus Radix	formononetin	ESR2
Astragalus Radix	formononetin	DPP4
Astragalus Radix	formononetin	MAPK14
Astragalus Radix	formononetin	GSK3B
Astragalus Radix	formononetin	HSP90AB1
Astragalus Radix	formononetin	CDK2
Astragalus Radix	formononetin	MAOB
Astragalus Radix	formononetin	CHEK1
Astragalus Radix	formononetin	PRKACA
Astragalus Radix	formononetin	PRSS1
Astragalus Radix	formononetin	PIM1
Astragalus Radix	formononetin	CCNA2
Astragalus Radix	formononetin	CALM1
Astragalus Radix	formononetin	PRKAR2A
Astragalus Radix	formononetin	F2
Astragalus Radix	formononetin	NOS3
Astragalus Radix	formononetin	ACHE
Astragalus Radix	formononetin	JUN
Astragalus Radix	formononetin	ATP5A1
Astragalus Radix	formononetin	MT-ND6
Astragalus Radix	Calycosin	NOS2
Astragalus Radix	Calycosin	PTGS1
Astragalus Radix	Calycosin	ESR1
Astragalus Radix	Calycosin	AR
Astragalus Radix	Calycosin	PPARG
Astragalus Radix	Calycosin	PTGS2
Astragalus Radix	Calycosin	RXRA
Astragalus Radix	Calycosin	PDE3A
Astragalus Radix	Calycosin	ESR2
Astragalus Radix	Calycosin	DPP4
Astragalus Radix	Calycosin	MAPK14
Astragalus Radix	Calycosin	GSK3B
Astragalus Radix	Calycosin	HSP90AB1
Astragalus Radix	Calycosin	CDK2
Astragalus Radix	Calycosin	CHEK1
Astragalus Radix	Calycosin	PRKACA
Astragalus Radix	Calycosin	PRSS1
Astragalus Radix	Calycosin	PIM1
Astragalus Radix	Calycosin	CCNA2
Astragalus Radix	Calycosin	NCOA2
Astragalus Radix	Calycosin	CALM1
Astragalus Radix	Calycosin	ADRB2
Astragalus Radix	kaempferol	CHRM1
Astragalus Radix	kaempferol	MMP1
Astragalus Radix	kaempferol	AR
Astragalus Radix	kaempferol	JUN
Astragalus Radix	kaempferol	SELE
Astragalus Radix	kaempferol	CDC2
Astragalus Radix	kaempferol	HSP90AB1
Astragalus Radix	kaempferol	PTGS1
Astragalus Radix	kaempferol	GSTM2
Astragalus Radix	kaempferol	PPARG
Astragalus Radix	kaempferol	PIK3CA
Astragalus Radix	kaempferol	ALOX5
Astragalus Radix	kaempferol	PTGS2
Astragalus Radix	kaempferol	NOS3
Astragalus Radix	kaempferol	PRSS1
Astragalus Radix	kaempferol	HMOX1
Astragalus Radix	kaempferol	INSR
Astragalus Radix	kaempferol	F7
Astragalus Radix	kaempferol	XDH
Astragalus Radix	kaempferol	CYP1A2
Astragalus Radix	kaempferol	GABRA2
Astragalus Radix	kaempferol	CYP3A4
Astragalus Radix	kaempferol	CALM1
Astragalus Radix	kaempferol	ACHE
Astragalus Radix	kaempferol	F2
Astragalus Radix	kaempferol	SLC6A2
Astragalus Radix	kaempferol	PGR
Astragalus Radix	kaempferol	CHRM2
Astragalus Radix	kaempferol	AHR
Astragalus Radix	kaempferol	NCOA2
Astragalus Radix	kaempferol	PRKACA
Astragalus Radix	kaempferol	ADRA1B
Astragalus Radix	kaempferol	AKR1C3
Astragalus Radix	kaempferol	PPP3CA
Astragalus Radix	kaempferol	NOS2
Astragalus Radix	kaempferol	TNF
Astragalus Radix	kaempferol	GABRA1
Astragalus Radix	kaempferol	GSTM1
Astragalus Radix	kaempferol	GSTP1
Astragalus Radix	kaempferol	DPP4
Astragalus Radix	1,7-Dihydroxy-3,9-dimethoxy pterocarpene	PTGS2
Astragalus Radix	1,7-Dihydroxy-3,9-dimethoxy pterocarpene	RXRA
Astragalus Radix	1,7-Dihydroxy-3,9-dimethoxy pterocarpene	HSP90AB1
Astragalus Radix	1,7-Dihydroxy-3,9-dimethoxy pterocarpene	PRSS1
Astragalus Radix	quercetin	KCNQ2
Astragalus Radix	quercetin	PLAU
Astragalus Radix	quercetin	IL6
Astragalus Radix	quercetin	MMP1
Astragalus Radix	quercetin	MAPK1
Astragalus Radix	quercetin	PON1
Astragalus Radix	quercetin	CTSD
Astragalus Radix	quercetin	IFNG
Astragalus Radix	quercetin	SULT1E1
Astragalus Radix	quercetin	EGF
Astragalus Radix	quercetin	AR
Astragalus Radix	quercetin	IL2
Astragalus Radix	quercetin	JUN
Astragalus Radix	quercetin	CCL2
Astragalus Radix	quercetin	IL1B
Astragalus Radix	quercetin	SELE
Astragalus Radix	quercetin	MPO
Astragalus Radix	quercetin	CDC2
Astragalus Radix	quercetin	PLAT
Astragalus Radix	quercetin	GJA1
Astragalus Radix	quercetin	VEGFA
Astragalus Radix	quercetin	HSPA5
Astragalus Radix	quercetin	ACPP
Astragalus Radix	quercetin	MMP3
Astragalus Radix	quercetin	HSP90AB1
Astragalus Radix	quercetin	PTGS1
Astragalus Radix	quercetin	THBD
Astragalus Radix	quercetin	F8
Astragalus Radix	quercetin	NQO1
Astragalus Radix	quercetin	GSTM2
Astragalus Radix	quercetin	SCN5A
Astragalus Radix	quercetin	PPARG
Astragalus Radix	quercetin	F8
Astragalus Radix	quercetin	PIK3CA
Astragalus Radix	quercetin	ALOX5
Astragalus Radix	quercetin	COL1A1
Astragalus Radix	quercetin	PTGS2
Astragalus Radix	quercetin	NOS3
Astragalus Radix	quercetin	PRSS1
Astragalus Radix	quercetin	HMOX1
Astragalus Radix	quercetin	TOP1
Astragalus Radix	quercetin	INSR
Astragalus Radix	quercetin	F7
Astragalus Radix	quercetin	RB1
Astragalus Radix	quercetin	COL3A1
Astragalus Radix	quercetin	MAOB
Astragalus Radix	quercetin	XDH
Astragalus Radix	quercetin	Por
Astragalus Radix	quercetin	Ptger3
Astragalus Radix	quercetin	gyrB
Astragalus Radix	quercetin	SOD1
Astragalus Radix	quercetin	CYP1A2
Astragalus Radix	quercetin	ODC1
Astragalus Radix	quercetin	CYP3A4
Astragalus Radix	quercetin	RXRA
Astragalus Radix	quercetin	ACHE
Astragalus Radix	quercetin	F2
Astragalus Radix	quercetin	TP53
Astragalus Radix	quercetin	AHR
Astragalus Radix	quercetin	NCOA2
Astragalus Radix	quercetin	PRKACA
Astragalus Radix	quercetin	ACACA
Astragalus Radix	quercetin	MMP2
Astragalus Radix	quercetin	ADRB2
Astragalus Radix	quercetin	TNF
Astragalus Radix	quercetin	AKR1B1
Astragalus Radix	quercetin	EGFR
Astragalus Radix	quercetin	GABRA1
Astragalus Radix	quercetin	GSTM1
Astragalus Radix	quercetin	GSTP1
Astragalus Radix	quercetin	MGAM
Astragalus Radix	quercetin	DPP4
Dioscoreae Rhizoma	piperlonguminine	CHRM1
Dioscoreae Rhizoma	piperlonguminine	NOS3
Dioscoreae Rhizoma	piperlonguminine	RXRA
Dioscoreae Rhizoma	piperlonguminine	PDE3A
Dioscoreae Rhizoma	piperlonguminine	ADRA1B
Dioscoreae Rhizoma	piperlonguminine	SLC6A3
Dioscoreae Rhizoma	piperlonguminine	ADRB2
Dioscoreae Rhizoma	piperlonguminine	SLC6A4
Dioscoreae Rhizoma	piperlonguminine	LTA4H
Dioscoreae Rhizoma	piperlonguminine	MAOB
Dioscoreae Rhizoma	piperlonguminine	SAA1
Dioscoreae Rhizoma	piperlonguminine	CHRM1
Dioscoreae Rhizoma	piperlonguminine	NOS3
Dioscoreae Rhizoma	piperlonguminine	RXRA
Dioscoreae Rhizoma	piperlonguminine	PDE3A
Dioscoreae Rhizoma	piperlonguminine	ADRA1B
Dioscoreae Rhizoma	piperlonguminine	SLC6A3
Dioscoreae Rhizoma	piperlonguminine	ADRB2
Dioscoreae Rhizoma	piperlonguminine	SLC6A4
Dioscoreae Rhizoma	piperlonguminine	LTA4H
Dioscoreae Rhizoma	piperlonguminine	MAOB
Dioscoreae Rhizoma	piperlonguminine	SAA1
Dioscoreae Rhizoma	(-)-taxifolin	PTGS1
Dioscoreae Rhizoma	(-)-taxifolin	PTGS2
Dioscoreae Rhizoma	(-)-taxifolin	HSP90AB1
Dioscoreae Rhizoma	(-)-taxifolin	PIK3CA
Dioscoreae Rhizoma	Kadsurenone	PTGS1
Dioscoreae Rhizoma	Kadsurenone	CHRM3
Dioscoreae Rhizoma	Kadsurenone	F2
Dioscoreae Rhizoma	Kadsurenone	KCNQ2
Dioscoreae Rhizoma	Kadsurenone	CHRM1
Dioscoreae Rhizoma	Kadsurenone	SCN5A
Dioscoreae Rhizoma	Kadsurenone	F8
Dioscoreae Rhizoma	Kadsurenone	CHRM5
Dioscoreae Rhizoma	Kadsurenone	PTGS2
Dioscoreae Rhizoma	Kadsurenone	CA2
Dioscoreae Rhizoma	Kadsurenone	ACHE
Dioscoreae Rhizoma	Kadsurenone	CHRM2
Dioscoreae Rhizoma	Kadsurenone	ADRA1B
Dioscoreae Rhizoma	Kadsurenone	ADRB2
Dioscoreae Rhizoma	Kadsurenone	ADRA1D
Dioscoreae Rhizoma	Kadsurenone	OPRM1
Dioscoreae Rhizoma	Kadsurenone	DPP4
Dioscoreae Rhizoma	Kadsurenone	BACE1
Dioscoreae Rhizoma	Kadsurenone	HSP90AB1
Dioscoreae Rhizoma	Kadsurenone	PRSS1
Dioscoreae Rhizoma	Kadsurenone	NCOA2
Dioscoreae Rhizoma	Kadsurenone	NCOA1
Dioscoreae Rhizoma	Kadsurenone	KCNMA1
Dioscoreae Rhizoma	Kadsurenone	CALM
Dioscoreae Rhizoma	Kadsurenone	RXRA
Dioscoreae Rhizoma	Kadsurenone	PDE3A
Dioscoreae Rhizoma	hancinone C	NOS2
Dioscoreae Rhizoma	hancinone C	CHRM3
Dioscoreae Rhizoma	hancinone C	F2
Dioscoreae Rhizoma	hancinone C	KCNQ2
Dioscoreae Rhizoma	hancinone C	CHRM1
Dioscoreae Rhizoma	hancinone C	ESR1
Dioscoreae Rhizoma	hancinone C	SCN5A
Dioscoreae Rhizoma	hancinone C	F8
Dioscoreae Rhizoma	hancinone C	PTGS2
Dioscoreae Rhizoma	hancinone C	F7
Dioscoreae Rhizoma	hancinone C	PDE3A
Dioscoreae Rhizoma	hancinone C	ADRA1B
Dioscoreae Rhizoma	hancinone C	ADRA1D
Dioscoreae Rhizoma	hancinone C	ESR1
Dioscoreae Rhizoma	hancinone C	DPP4
Dioscoreae Rhizoma	hancinone C	HSP90AB1
Dioscoreae Rhizoma	hancinone C	PRSS1
Dioscoreae Rhizoma	hancinone C	NCOA2
Dioscoreae Rhizoma	hancinone C	NCOA1
Dioscoreae Rhizoma	hancinone C	KCNMA1
Dioscoreae Rhizoma	hancinone C	CALM
Dioscoreae Rhizoma	diosgenin	PGR
Dioscoreae Rhizoma	diosgenin	NR3C2
Dioscoreae Rhizoma	diosgenin	RELA
Dioscoreae Rhizoma	diosgenin	AKT1
Dioscoreae Rhizoma	diosgenin	VEGFA
Dioscoreae Rhizoma	diosgenin	CDKN1B
Dioscoreae Rhizoma	diosgenin	TP53
Dioscoreae Rhizoma	diosgenin	PTGS2
Dioscoreae Rhizoma	diosgenin	FAS1
Dioscoreae Rhizoma	diosgenin	SOD1
Dioscoreae Rhizoma	diosgenin	CAT
Dioscoreae Rhizoma	diosgenin	HIF1A
Dioscoreae Rhizoma	diosgenin	NR1I2
Dioscoreae Rhizoma	diosgenin	PLA2G4A
Dioscoreae Rhizoma	diosgenin	ABCC2
Dioscoreae Rhizoma	diosgenin	MTOR
Dioscoreae Rhizoma	AIDS180907	NOS2
Dioscoreae Rhizoma	AIDS180908	ESR1
Dioscoreae Rhizoma	AIDS180909	AR
Dioscoreae Rhizoma	AIDS180910	F8
Dioscoreae Rhizoma	AIDS180911	PTGS2
Dioscoreae Rhizoma	AIDS180912	F7
Dioscoreae Rhizoma	AIDS180913	GSK3B
Dioscoreae Rhizoma	AIDS180914	PIM1
Dioscoreae Rhizoma	AIDS180915	CCNA2
Dioscoreae Rhizoma	AIDS180916	NCOA2
Dioscoreae Rhizoma	AIDS180917	NCOA1
Dioscoreae Rhizoma	AIDS180918	CALM

## Sheet: Table S3
Table S3 Pathways' corresponding target proteins predicted by KEGG database			Delete duplicate targets
pathway	Target		Targets=294
Aminoacyl-tRNA biosynthesis	FARSB		FARSB
	WARS2		WARS2
	FARS2		FARS2
	PSTK		PSTK
	MTFMT		MTFMT
	TARSL2		TARSL2
	AARS		AARS
	DARS		DARS
	EPRS		EPRS
	FARSL		FARSL
	LARS2		LARS2
	HARS2		HARS2
	PARS2		PARS2
	GARS		GARS
	HARS		HARS
	IRS1		IRS1
	KARS		KARS
	MARS		MARS
	TRNC		TRNC
	NARS		NARS
	YARS2		YARS2
	SEPSECS		SEPSECS
	LARS		LARS
	SARS2		SARS2
	DARS2		DARS2
	IARS2		IARS2
	RARS2		RARS2
	VARS2		VARS2
	AARS2		AARS2
	GLNRS		GLNRS
	RARS		RARS
	SARS		SARS
	TARS		TARS
	VARS		VARS
	WARS		WARS
	CARS2		CARS2
	NARS2		NARS2
	TARS2		TARS2
	CARS		CARS
	YARS		YARS
	MARS2		MARS2
Valine, leucine and isoleucine biosynthesis	SDS		SDS
	SDSL		SDSL
	BCAT1		BCAT1
	BCAT2		BCAT2
Nitrogen metabolism	CA5B		CA5B
	CPS1		CPS1
	CA14		CA14
	GDH		GDH
	GLUD2		GLUD2
	GLUL		GLUL
	CA13		CA13
	CA1		CA1
	CA2		CA2
	CA3		CA3
	CA4		CA4
	CA5		CA5
	CA6		CA6
	CA7		CA7
	CA8		CA8
	CA9		CA9
	CA12		CA12
	GDH		ACAA2
Valine, leucine and isoleucine degradation	ACAA2		HIBADH
	HIBADH		DLD
	DLD		ECHS1
	ECHS1		ALDH2
	ALDH2		ALDH1B1
	ALDH1B1		ALDH4
	ALDH4		ALDH3A2
	ALDH3A2		IL4I1
	IL4I1		HIBCH
	HIBCH		ACAD8
	ACAD8		ACAA
	ACAA		HADHB
	HADHB		HADH
	HADH		HL
	HL		HMGCS1
	HMGCS1		HMGCS2
	HMGCS2		AOH1
	AOH1		ACADM
	ACADM		ACADS
	ACADS		ACADSB
	ACADSB		IVD
	IVD		ACAT1
	ACAT1		ACAT2
	ACAT2		MUT
	MUT		ALDH7A1
	ALDH7A1		PCCB
	PCCB		HMGCLL1
	HMGCLL1		AUH
	AUH		MCCC1
	MCCC1		BCKDHA
	BCAT1		BCKDHB
	BCAT2		FKSG25
	BCKDHA		MCCC2
	BCKDHB		ACSF1
	FKSG25		GLOD2
	MCCC2		CS
	ACSF1		FH
	GLOD2		IDH1
Citrate cycle (TCA cycle)	CS		IDH2
	DLD		IDH3A
	FH		IDH3B
	IDH1		IDH3G
	IDH2		MDH1
	IDH3A		MDH2
	IDH3B		ACLY
	IDH3G		ACO1
	MDH1		OGDH
	MDH2		ICRD
	ACLY		PC
	ACO1		PCK1
	OGDH		PCK2
	ICRD		PDHA1
	PC		PDHA2
	PCK1		PDHB
	PCK2		OGDHL
	PDHA1		SDHA
	PDHA2		SDHB
	PDHB		SDHC
	OGDHL		SDHD
	SDHA		SUCLG2
	SDHB		SUCLG1
	SDHC		SUCLA2
	SDHD		CDO1
	SUCLG2		GGT6
	SUCLG1		GAD1
	SUCLA2		GAD2
Taurine and hypotaurine metabolism	CDO1		CSAD
	GGT6		BAAT
	GAD1		ADO
	GAD2		AKR1A1
	CSAD		ADH1A
	BAAT		ADH1B
	ADO		ADH1C
Glycolysis or Gluconeogenesis	AKR1A1		ADH4
	ADH1A		ADH6
	ADH1B		GALM
	ADH1C		ADH7
	ADH4		LDHAL6A
	ADH6		ENO1
	GALM		ENO2
	ADH7		ENO3
	LDHAL6A		ALDH3A1
	DLD		ALDH1A3
	ENO1		FBP1
	ENO2		ALDH3B1
	ENO3		ALDH3B2
	ALDH2		ALDH9A1
	ALDH3A1		ALDOA
	ALDH1B1		ALDOB
	ALDH1A3		ALDOC
	FBP1		G6PC
	ALDH3B1		GAPDH
	ALDH3B2		GAPDHS
	ALDH9A1		GCK
	ALDH3A2		GPI
	ALDOA		HK1
	ALDOB		HK2
	ALDOC		HK3
	G6PC		ENO4
	GAPDH		LDHA
	GAPDHS		LDHB
	GCK		LDHC
	GPI		PGAM4
	HK1		PFKL
	HK2		PFKM
	HK3		PFKP
	ENO4		PGAM1
	LDHA		PGAM2
	LDHB		PGK1
	LDHC		PGK2
	PGAM4		PGM1
	ALDH7A1		PKLR
	PCK1		PKM
	PCK2		ACSS2
	PDHA1		G6PC2
	PDHA2		BPGM
	PDHB		TPI1
	PFKL		HKDC1
	PFKM		ADP-GK
	PFKP		ACSS1
	PGAM1		FBP2
	PGAM2		LDHAL6B
	PGK1		G6PC3
	PGK2		PGM2
	PGM1		ECHS1
	PKLR		MLYCD
	PKM		ACACA
	ACSS2		ACACB
	G6PC2		PCCA
	BPGM		ECHDC1
	TPI1		ACSS3
	HKDC1		MCEE
	ADP-GK		LDHAL6B
	ACSS1		ACSM1
	FBP2		ACSM2A
	LDHAL6B		ACSM6
	G6PC3		HMGCL
	PGM2		ACSM4
Propanoate metabolism	LDHAL6A		ACSM2B
	DLD		ACAD3
	ECHS1		ACAT
	MLYCD		OXCT
	HIBCH		ACSM5
	ACACA		BDH2
	ACACB		BDH1
	ACADM		ACSM3
	ACAT1		FKSG25
	ACAT2		AACS
	LDHA		ALDH5A1
	LDHB		L2HGDH
	LDHC		COMT
	MUT		DBH
	PCCA		DCT
	PCCB		DDC
	ECHDC1		LRTOMT
	ACSS2		GOT1
	BCKDHA		GOT2
	BCKDHB		GSTZ1
	ACSS3		HGD
	ACSS1		AOC2
	MCEE		AOX1
	SUCLG2		HPD
	SUCLG1		MAOA
	SUCLA2		MAOB
	LDHAL6B		MIF
Butanoate metabolism	ACSM1		PNMT
	ACSM2A		TAT
	ACSM6		TH
	ECHS1		TPO
	GAD1		TYR
	GAD2		TYRP1
	HADH		FAHD1
	HMGCL		AOC3
	HMGCS1		GL
	HMGCS2		PAH
	ACSM4		CBSL
	ACSM2B		SDH_2
	ACAD3		GLYCTK
	ACAT		CTH
	ACAT2		DAO
	OXCT		GCSL
	HMGCLL1		SARDH
	ACSM5		ALAS1
	BDH2		ALASE
	BDH1		GCAT
	ACSM3		GAMT
	FKSG25		GATM
	AACS		GCSH
	ALDH5A1		GNMT
	L2HGDH		GLDC
Tyrosine metabolism	ADH1A		AMT
	ADH1B		DMGDH
	ADH1C		PSAT1
	ADH4		PIPOX
	ADH6		PGAM1
	ADH7		GSD
	COMT		CHDH;
	DBH		PSPH
	DCT		BHMT
	DDC		SHMT1
	ALDH3A1		GLYA
	ALDH1A3		GRHPR
	LRTOMT		HOGA1
	ALDH3B1		AFMID
	ALDH3B2		PGP
	IL4I1		ACO2
	GOT1		HAO2
	GOT2		HAO1
	GSTZ1		ACSS2
	HGD		SHMT2
	AOC2		HYI
	AOX1		CAT
	HPD		ADSSL1
	MAOA		ADSL
	MAOB		ADSS
	MIF		FOLH1
	PNMT		IL4I1
	TAT		GLS2
	TH		GLS
	TPO		GPT
	TYR		NAT8L
	TYRP1		ASL
	FAHD1		ASNS
	AOC3		ASPA
Phenylalanine metabolism	GL		ASS
	DDC		PPAT
	ALDH3A1		NIT2
	ALDH1A3		RIM
	ALDH3B1		GPT2
	ALDH3B2		DASOX
	IL4I1		ALDH4A1
	GOT1
	GOT2
	AOC2
	HPD
	MAOA
	MAOB
	MIF
	PAH
	TAT
	AOC3
Glycine, serine and threonine metabolism	CBSL
	SDS
	SDH_2
	GLYCTK
	CTH
	DAO
	GCSL
	SARDH
	ALAS1
	ALASE
	GCAT
	GAMT
	GATM
	GCSH
	GNMT
	GLDC
	AMT
	DMGDH
	PSAT1
	AOC2
	MAOA
	MAOB
	PGAM4
	ALDH7A1
	PIPOX
	PGAM1
	GSD
	CHDH;
	PSPH
	BHMT
	SHMT1
	GLYA
	BPGM
	AOC3
	GRHPR
	CBSL
Glyoxylate and dicarboxylate metabolism	HOGA1
	AFMID
	GLYCTK
	DLD
	GCSH
	GLDC
	AMT
	GLUL
	PGP
	ACAT1
	ACAT2
	MDH1
	MDH2
	MUT
	ACO1
	ACO2
	PCCA
	PCCB
	HAO2
	HAO1
	ACSS2
	SHMT1
	SHMT2
	HYI
	ACSS1
	MCEE
	CAT
	GRHPR
Alanine, aspartate and glutamate metabolism	ADSSL1
	CPS1
	ADSL
	ADSS
	FOLH1
	GAD1
	GAD2
	IL4I1
	GLS2
	GLS
	GDH
	GLUD2
	GLUL
	GOT1
	GOT2
	GPT
	NAT8L
	ASL
	ASNS
	ASPA
	ASS
	PPAT
	NIT2
	RIM
	ALDH5A1
	GPT2
	DASOX
	ALDH4A1

## Sheet: Table S4
Table S4 Herb-active compound-target protein-pathway network of T2DM rats treated by Astragalus Radix and Dioscoreae Rhizoma
Herb	MOL ID	Active compound	Target proteins in KEGG	Pathway	potential biomarker
Astragalus Radix	MOL000098	quercetin	ACACA	Pyruvate metabolism	Acetate,Pyruvate
				Propanoate metabolism	Succinate,Valine,Acetoacetate
	MOL000354	isorhamnetin	MAOB	Tyrosine metabolism	Succinate,Tyrosine,Acetoacetate,Pyruvate
				Phenylalanine metabolism	Succinate,Tyrosine,Pyruvate
				Glycine, serine and threonine metabolism	Threonine,Pyruvate,Glycine
	MOL000392	formononetin	MAOB	Tyrosine metabolism	Succinate,Tyrosine,Acetoacetate,Pyruvate
				Phenylalanine metabolism	Succinate,Tyrosine,Pyruvate
				Glycine, serine and threonine metabolism	Threonine,Pyruvate,Glycine
Dioscoreae Rhizoma	MOL000546	diosgenin	CAT	Glyoxylate and dicarboxylate metabolism	Succinate，Citrate,Pyruvate
	MOL000322	Kadsurenone	CA2	Nitrogen metabolism	Tyrosine,Taurine,Glutamine,Glycine

## Sheet: Figure. S1
Figure. S1 Permutation test plots (200 permutations) for serum extracts: (A) Control group VS Model group; (B) HS group VS Model group. (C) Metformin group VS Model group.
